# Supplementary material for: Difficult-to-Treat Rejections in Kidney Transplant Recipients: Our Experience with Everolimus-Based Quadruple Maintenance Therapy
Source: J Clin Med. 2023 Oct 21;12(20):6667. doi: 10.3390/jcm12206667 (PMC10607360; doi:10.3390/jcm12206667)
Supplement: Supplementary file 1 [file jcm-12-06667-s001.zip]

Archive with 1 entries (1 files):
- jcm-2673284-supplementary.pdf
